# Supplementary material for: Capsaicin Potently Blocks Salmonella typhimurium Invasion of Vero Cells
Source: Antibiotics (Basel). 2022 May 16;11(5):666. doi: 10.3390/antibiotics11050666 (PMC9137802; doi:10.3390/antibiotics11050666)
Supplement: Supplementary file 1 [file antibiotics-11-00666-s001.zip]

Archive with 1 entries (1 files):
- antibiotics-1709065-supplementary.pdf
